# Supplementary material for: Identification, Genome Characterization, and Growth Optimization of Paenibacillus peoriae MHJL1 for Biocontrol and Growth Promotion of Cotton Seedlings
Source: Microorganisms. 2025 Jan 24;13(2):261. doi: 10.3390/microorganisms13020261 (PMC11857793; doi:10.3390/microorganisms13020261)
Supplement: Supplementary file 1 [file microorganisms-13-00261-s001.zip]

Archive with 1 entries (1 files):
- microorganisms-3400177-supplementary.pdf
